# Supplementary material for: DENV NS1 and MMP-9 cooperate to induce vascular leakage by altering endothelial cell adhesion and tight junction
Source: PLoS Pathog. 2021 Jul 26;17(7):e1008603. doi: 10.1371/journal.ppat.1008603 (PMC8341711; doi:10.1371/journal.ppat.1008603)
Supplement: S1 Table — (XLSX) [file ppat.1008603.s009.xlsx]

## Sheet: Sheet1
S1 Table Characteristics of sever dengue patients
Sample code	DV-1	DV-2	DV-3	DV-4	DV-5	DV-6	DV-7	DV-8
Sex	M	M	M	F	M	F	F	M
Age	55	33	52	38	48	28	43	61
DENV-RNA	+	+	+	+	+	+	+	+
NS1 Ag	+	+	+	+	+	+	+	+
IgM	-	+	+	+	+	+	+	-
IgG	-	-	-	-	-	-	-	+
WBC (10E9/L)	1.06	1.27	3.03	1.66	2.61	1.66	3.63	1.87
NEUT (10E9/L)	0.78	0.31	1.68	1.11	2.56	2.14	0.96	2.32
RBC (10E9/L)	4.19	4.3	4.92	4.65	4.48	4.69	3.85	5.42
HGB (g/L)	134	108	144	143	133	157	120	161
PLT (10E9/L)	36	32	39	44	27	54	22	18
ALT (U/L)	193	130	94	73	171	80	267	146
AST (U/L)	201	158	73	115	170	68	639	156
Clinical Symptoms	Fever, chills, malaise, diarrhea, lower limb hemorrhage, cerebral hemorrhage, Death	Fever headache, chills, fatigue, vaginal bleeding	Fever, rash, chills, fatigue, sore limbs	Fever, headache, muscle and joint pain, chills, fatigue	Fever, vaginal bleeding, chills, fatigue, muscle and joint pain, headache	Fever, chills, headache, muscle aches, fatigue, bloating, diarrhea, nausea, hemoptysis	Fever. chills, headache, muscle aches, fatigue, nausea, bloating, diarrhea, melena	Fever, chills, headache, muscle aches, fatigue, loss of appetite, skin rash, hemoptysis
WBC, white blood cell; NEUT, neutrophil; RBC, Red blood cell; HGB, hemoglobin; PLT, Platelet; AST, aspartate aminotransferase; ALT, alanine aminotransferase; +, positive; -, negative.
