# Supplementary material for: DENV NS1 and MMP-9 cooperate to induce vascular leakage by altering endothelial cell adhesion and tight junction
Source: PLoS Pathog. 2021 Jul 26;17(7):e1008603. doi: 10.1371/journal.ppat.1008603 (PMC8341711; doi:10.1371/journal.ppat.1008603)
Supplement: S2 Table — (XLSX) [file ppat.1008603.s010.xlsx]

## Sheet: Sheet1
S2 Table The expression of NS1 and MMP-9 in individual dengue patient.
Sample Code	NS1 (μg/ml)				MMP-9 (ng/ml)
	2d 5d 8d 11d				2d 5d 8d 11d
DV-1	14.25	26.828	27.934	33.721	134.139	139.671	202.325	290.72
DV-2	10.333	15.356	23.339	24.7	76.78	116.694	139.012	313.696
DV-3	14.709	15.356	21.041	34.657	76.78	105.206	207.941	491.551
DV-4	11.147	18.488	9.383	20.574	36.277	46.914	63.445	177.539
DV-5	16.19	7.255	10.744	23.169	92.411	53.722	60.982	58.827
DV-6	6.126	9.893	15.51	24.19	49.467	77.549	145.139	362.202
DV-7	8.291	11.595	21.382	40.149	57.977	106.908	148.202	609.412
DV-8	14.428	22.318	27.21	30.368	111.588	186.049	122.138	453.682
