# Supplementary material for: DENV NS1 and MMP-9 cooperate to induce vascular leakage by altering endothelial cell adhesion and tight junction
Source: PLoS Pathog. 2021 Jul 26;17(7):e1008603. doi: 10.1371/journal.ppat.1008603 (PMC8341711; doi:10.1371/journal.ppat.1008603)
Supplement: S3 Table — (XLSX) [file ppat.1008603.s011.xlsx]

## Sheet: Sheet1
S3 Table. qRT-PCR primers used in this study
Name	Forward	Reverse
Human MMP-9	5’- CCTCTGGAGGTTCGACGTG-3’	5’- AACTCACGCGCCAGTAGAAG-3’
Mice MMP-9	5’- CCAGCCGACTTTTGTGGTCT-3’	5’- CTTCTCTCCCATCATCTGGGC-3’
Human GAPDH	5’-AAGGCTGTGGGCAAGG-3’	5’-TGGAGGAGTGGGTGTCG-3’
DENV2-E	5’-CATTCCAAGTGAGAATCTCTTTGTCA-3’	5’-CAGATCTCTGATGAATAACCAACG-3’
DENV2-NS5	5’-AGAGCCCGAATTTCCCAAGG-3’	5’-TCCACATTTGGGCGTAGGAC-3’
Mouse β-actin	5’-AGAGGGAAATCGTGCGTGAC-3’	5’-CAATAGTGATGACCTGGCCGT-3’
