# Supplementary material for: DENV NS1 and MMP-9 cooperate to induce vascular leakage by altering endothelial cell adhesion and tight junction
Source: PLoS Pathog. 2021 Jul 26;17(7):e1008603. doi: 10.1371/journal.ppat.1008603 (PMC8341711; doi:10.1371/journal.ppat.1008603)
Supplement: S4 Table — (XLSX) [file ppat.1008603.s012.xlsx]

## Sheet: Sheet1
S4 Table. Primers used for plasmids construction in this study.
Primer Name	Primer Sequences
β-catenin sense BamHI	5’- CGGGATCCATGGCTACTCAAGCTGATT-3’
β-catenin antisense XbaI	5’- GCTCTAGATTACAGGTCAGTATCAAACC-3’
ZO-1 sense KpnI	5’- GGGGTACCATGTCCGCCAGAGCTGC-3’
ZO-1 antisense EcoRV	5’- GGCGATATCTTAAAAGTGGTCAATAAGGAC-3’
MMP9-D6 sense EcoRI	5’- GCGAATTCTATGTTCCAAACCTTTGAGG -3’
MMP9-D6 antisense XhoI	5’- CGCTCGAGTTAAGGACCATAGAGGTGCC-3’
MMP9-D7 antisense XhoI	5’- CGCTCGAGTTATCCAAACCGAGTTGGAAC-3’
MMP9-D8 antisense XhoI	5’- CGCTCGAGTTACGGGCAGAAGCCCCACTT-3’
MMP9-D9 sense EcoRI	5’- GCGAATTCTATGAACGCAGATGGCGCGG-3’
NS1-1-4 sense BamHI	5’-GCGGATCCATGGATAGTGGTTGCGTTG-3’
NS1-1 antisense XhoI	5’-CGCTCGAGTTATCCTTCGCAGAAATCA-3’
NS1-2 antisense XhoI	5’-CGCTCGAGTTATATCTTCCATGTGTC-3’
NS1-3 antisense XhoI	5’-CGCTCGAGTTATTCTGCTGTTTCGGG-3’
NS1-4 antisense XhoI	5’-CGCTCGAGTTATGTTATTTGTTTCC-3’
NS1-5 sense BamHI	5’-GCGGATCCATGCCAGAATTGAATCACA-3’
NS1-6 sense BamHI	5’-GCGGATCCATGTGCCCCAACACAAA-3’
NS1-7 sense BamHI	5’-GCGGATCCATGGAGAAAGCCTCTTTCAT-3’
NS1-8 sense BamHI	5’-GCGGATCCATGACCACAGTGGTGGTGA-3’
NS1-5-8 antisense XhoI	5’-CGCTCGAGTTAGGCTGTGACCAAGGAG-3’
GADT7-NS1 sense BamHI	5’-GCGGATCCATGATAGTGGTTGCGTTG-3’
GADT7-NS1 antisense XhoI	5’-CGCTCGAGGGCTGTGACCAAGGAGTT-3’
GBKT7-MMP-9 sense EcoRI	5’-GCGAATTCATGAGCCTCTGGCAGCC-3’
GBKT7-MMP-9 antisense SaII	5’-GCGTCGACCTAGTCCTCAGGGCACTG-3’
VN173-NS1 sense KpnI	5’-GCGGTACCAGATAGTGGTTGCGTTGT-3’
VN173-NS1 anisense XbaI	5’-CGTCTAGAGGCTGTGACCAAGGAGTT-3’
VC155-MMP-9 sense EcoRI	5’-GCGAATTCGGATGAGCCTCTGGCAG-3’
VC155-MMP-9 antisense XhoI	5’-CGCTCGAGGTCCTCAGGGCACTGCA-3’
NS1-D1 sense BamHI	5’-GCGGATCCATGGATAGTGGTTGCGT-3’
NS1-D1 antisense XhoI	5’-CGCTCGAGTTATGTCCATGTGTGCACG-3’
NS1-D2 sense BamHI	5’-GCGGATCCATGGAACAATACAAGTTCC-3’
NS1-D2 antisense XhoI	5’-CGCTCGAGTTAGTCGCAGAATACATCC-3’
NS1-D3 sense BamHI	5’-GCGGATCCATGTCAAAACTCATGTCAG-3’
NS1-D3 antisense XhoI	5’-CGCTCGAGTTAGGCTGTGACCAAGGA-3’
GADT7-E sense NdeI	5’-GCCATATGATGCGTTGCATAGGAAT-3’
GADT7-E antisense XhoI	5’-CGCTCGAGGGCCTGCACCATAACTC-3’
GADT7-NS4A sense NdeI	5’-GCCATATGATGTCCCTGACCCTGAA-3’
GADT7-NS4A antisense XhoI	5’-CGCTCGAGTCTCTGCTTTTCTGGTTCT-3’
VN173-E sense KpnI	5’-GCGGTACCAATGCGTTGCATAGGAAT-3’
VN173-E antisense XbaI	5’-CGTCTAGAGGCCTGCACCATAACTC-3’
VN173-NS4A sense KpnI	5’-GCGGTACCAATGTCCCTGACCCTGAA-3’
VN173-NS4A antisense XbaI	5’-CGTCTAGATCTCTGCTTTTCTGGTTCT-3’
